# Supplementary material for: Mechanism of Mongolian Medicine Eerdun Wurile in Improving Postoperative Cognitive Dysfunction Through Activation of the PI3K Signaling Pathway
Source: Front Neurosci. 2022 Jan 14;15:769759. doi: 10.3389/fnins.2021.769759 (PMC8798410; doi:10.3389/fnins.2021.769759)
Supplement: Supplementary file 1 [file Data_Sheet.zip]

Archive with 2 entries (2 files):
- fnins.2021.769759  - Datasheet/Data Sheet 1.xlsx
- fnins.2021.769759  - Datasheet/Data Sheet 2.xlsx
