# Supplementary material for: Mechanism of Mongolian Medicine Eerdun Wurile in Improving Postoperative Cognitive Dysfunction Through Activation of the PI3K Signaling Pathway
Source: Front Neurosci. 2022 Jan 14;15:769759. doi: 10.3389/fnins.2021.769759 (PMC8798410; doi:10.3389/fnins.2021.769759)
Supplement: Supplementary file 1 [file Data_Sheet.zip › fnins.2021.769759 - Datasheet/Data Sheet 1.xlsx]

## Sheet: IRS-2
DATA											Group C	Group P	Group H	Group D	Group L
Sample number	Gene	CT value	Mean CT value	ΔCT	MeanΔCT	ΔΔCT	2-ΔΔCT	analysis		IRS-2	1.028±0.291	0.347±0.071▲	0.706±0.109▲△	0.489±0.06▲△★	0.665±0.078▲△☆
Group C	IRS2	22.9082	23.3027	9.75512	10.1496	-0.394438	1.31443	1.028±0.291		PI3K	1.001±0.049	0.342±0.086▲	0.505±0.114▲△	0.498±0.084▲△★	0.729±0.109▲△★☆
	IRS2	23.2483		10.0952		-0.054343	1.03839			AKT	1±0.035	0.31±0.063▲	0.803±0.168▲△	0.491±0.083▲△★	0.664±0.175▲△★☆
	IRS2	23.7514		10.5983		0.448781	0.732662			GLUT4	1.002±0.077	0.323±0.06▲	0.663±0.153▲△	0.688±0.073▲△★	00.699±0.094▲△★☆
	β-actin	13.0494	13.1531
	β-actin	13.1784
	β-actin	13.2315									Group C	Group P	Group L	Group H	Group D
Group P	IRS2	24.9181	25.241	11.3745		1.22492	0.42782	0.347±0.071		IRS-2	1.028	0.347	0.665	0.706	0.489
	IRS2	25.3416		11.7979		1.64836	0.319002			PI3K	1.001	0.342	0.729	0.505	0.498
	IRS2	25.4633		11.9196		1.77009	0.29319			AKT	1	0.31	0.664	0.803	0.491
	β-actin	13.5628	13.5437							GLUT4	1.002	0.323	0.699	0.663	0.688
	β-actin	13.4885
	β-actin	13.5796
Group H	IRS2	24.6189	24.3819	10.9014		0.751832	0.593849	0.706±0.109
	IRS2	24.1674		10.4499		0.300297	0.812085
	IRS2	24.3593		10.6417		0.492148	0.710966
	β-actin	13.696	13.7176
	β-actin	13.7575
	β-actin	13.6991
Group D	IRS2	24.832	25.0296	10.9918		0.842286	0.557759	0.489±0.06
	IRS2	25.1512		11.311		1.16149	0.447052
	IRS2	25.1055		11.2653		1.11575	0.461452
	β-actin	13.935	13.8402
	β-actin	13.7373
	β-actin	13.8483
Group L	IRS2	24.4992	24.3941	10.8498		0.70021	0.615483	0.665±0.078
	IRS2	24.2036		10.5541		0.404586	0.755453
	IRS2	24.4794		10.8299		0.680356	0.624011
	β-actin	13.6442	13.6495
	β-actin	13.7185
	β-actin	13.5857

## Sheet: PI3K
DATA
Sample number	Gene	CT value	Mean CT value	ΔCT	MeanΔCT	ΔΔCT	2-ΔΔCT	analysis
Group C	PI3K	21.7082	21.7693	8.55512	8.61622	-0.0611045	1.04326	1.001±0.049
	PI3K	21.8483		8.69521		0.0789903	0.94672
	PI3K	21.7514		8.59834		-0.0178858	1.01247
	β-actin	13.0494	13.1531
	β-actin	13.1784
	β-actin	13.2315
Group P	PI3K	24.1951	23.741	10.6515		2.03526	0.243964	0.342±0.086
	PI3K	23.4716		9.92792		1.3117	0.402847
	PI3K	23.5563		10.0126		1.39642	0.379869
	β-actin	13.5628	13.5437
	β-actin	13.4885
	β-actin	13.5796
Group H	PI3K	22.9989	23.3419	9.28139		0.665165	0.630616	0.505±0.114
	PI3K	23.3974		9.67985		1.06363	0.478427
	PI3K	23.6293		9.91171		1.29548	0.4074
	β-actin	13.696	13.7176
	β-actin	13.7575
	β-actin	13.6991
Group D	PI3K	23.702	23.4763	9.86184		1.24562	0.421727	0.498±0.084
	PI3K	23.2212		9.38104		0.76482	0.588527
	PI3K	23.5055		9.6653		1.04908	0.483276
	β-actin	13.935	13.8402
	β-actin	13.7373
	β-actin	13.8483
Group L	PI3K	23.9392	23.7314	9.28977		0.673543	0.626965	0.729±0.109
	PI3K	23.5111		8.86162		0.245397	0.843583
	PI3K	23.7438		9.09431		0.478088	0.717929
	β-actin	14.6442	14.6495
	β-actin	14.7185
	β-actin	14.5857

## Sheet: AKT
DATA
Sample number	Gene	CT value	Mean CT value	ΔCT	MeanΔCT	ΔΔCT	2-ΔΔCT	analysis
Group C	AKT	26.44	26.4722	13.2869	13.3191	-0.032238	1.0226	1±0.035
	AKT	26.5308		13.3777		0.0586224	0.960181
	AKT	26.4458		13.2927		-0.0263844	1.01846
	β-actin	13.0494	13.1531
	β-actin	13.1784
	β-actin	13.2315
Group P	AKT	28.3057	28.5737	14.7621		1.44294	0.367816	0.31±0.063
	AKT	28.5074		14.9637		1.6446	0.319835
	AKT	28.9081		15.3645		2.04535	0.242263
	β-actin	13.5628	13.5437
	β-actin	13.4885
	β-actin	13.5796
Group H	AKT	27.3446	27.3758	13.627		0.307878	0.807829	0.803±0.168
	AKT	27.6992		13.9817		0.66256	0.631756
	AKT	27.0836		13.3661		0.0469482	0.967982
	β-actin	13.696	13.7176
	β-actin	13.7575
	β-actin	13.6991
Group D	AKT	28.4826	28.2001	14.6424		1.32325	0.399633	0.491±0.083
	AKT	27.993		14.1528		0.833679	0.561096
	AKT	28.1246		14.2844		0.965322	0.512164
	β-actin	13.935	13.8402
	β-actin	13.7373
	β-actin	13.8483
Group L	AKT	29.0576	28.5961	14.4082		1.08904	0.470073	0.664±0.175
	AKT	28.2712		13.6218		0.302643	0.810765
	AKT	28.4593		13.8099		0.490756	0.711652
	β-actin	14.6442	14.6495
	β-actin	14.7185
	β-actin	14.5857

## Sheet: GLUT4
DATA
Sample number	Gene	CT value	Mean CT value	ΔCT	MeanΔCT	ΔΔCT	2-ΔΔCT	analysis
Group C	GLUT4	20.9089	20.779	7.75579	7.62593	0.129854	0.913924	1.002±0.077
	GLUT4	20.6969		7.54375		-0.08218	1.05862
	GLUT4	20.7314		7.57826		-0.0476742	1.0336
	β-actin	13.0494	13.1531
	β-actin	13.1784
	β-actin	13.2315
Group P	GLUT4	22.5333	22.8162	8.98969		1.36375	0.38857	0.323±0.06
	GLUT4	23.0533		9.50966		1.88372	0.270984
	GLUT4	22.8618		9.31816		1.69222	0.30945
	β-actin	13.5628	13.5437
	β-actin	13.4885
	β-actin	13.5796
Group H	GLUT4	21.9018	21.9628	8.18422		0.558287	0.679108	0.663±0.153
	GLUT4	22.3352		8.61768		0.991745	0.502869
	GLUT4	21.6514		7.93388		0.307944	0.807792
	β-actin	13.696	13.7176
	β-actin	13.7575
	β-actin	13.6991
Group D	GLUT4	22.0917	22.0101	8.25151		0.625576	0.648161	0.688±0.073
	GLUT4	21.8371		7.99695		0.371016	0.773238
	GLUT4	22.1013		8.26114		0.635206	0.643849
	β-actin	13.935	13.8402
	β-actin	13.7373
	β-actin	13.8483
Group L	GLUT4	22.5867	22.8002	7.93724		0.311306	0.805912	0.699±0.094
	GLUT4	22.9507		8.30123		0.6753	0.626202
	GLUT4	22.8631		8.21362		0.587686	0.665409
	β-actin	14.6442	14.6495
	β-actin	14.7185
	β-actin	14.5857
