# Supplementary material for: Mechanism of Mongolian Medicine Eerdun Wurile in Improving Postoperative Cognitive Dysfunction Through Activation of the PI3K Signaling Pathway
Source: Front Neurosci. 2022 Jan 14;15:769759. doi: 10.3389/fnins.2021.769759 (PMC8798410; doi:10.3389/fnins.2021.769759)
Supplement: Supplementary file 1 [file Data_Sheet.zip › fnins.2021.769759 - Datasheet/Data Sheet 2.xlsx]

## Sheet: 原始数据
						Grouping	1 d before surgery	POD 1	POD 3	POD 5
						Group C	12.4±1.17	12.4±1.43	11.8±1.87	12±1.83
						Group P	13.2±1.32	58.1±1.66	26.8±2.2	28.9±2.28
						Group H	12.3±1.25	39.1±2.92	21.1±1.52	20.7±1.25
						Group D	12.1±1.2	37.9±2.38	22±1.56	21±1.49
						Group L	12.8±1.4	40.4±2.46	21.6±1.65	20.5±1.51
Grouping	1 d before surgery	POD 1	POD 3	POD 5		Group C	13	14	15	14
Group C	12.4±1.17	12.4±1.43	11.8±1.87	12±1.83			14	14	14	15
Group P	13.2±1.32	58.1±1.66*▲	26.8±2.2*#▲	28.9±2.28*#▲			12	10	10	10
Group H	12.3±1.25	39.1±2.92*▲△	21.1±1.52*#▲△	20.7±1.25*#▲△			13	13	13	12
Group D	12.1±1.2	37.9±2.38*▲△	22±1.56*#▲△	21±1.49*#▲			13	13	13	12
Group L	12.8±1.4	40.4±2.46*▲△	21.6±1.65*#▲△	20.5±1.51*#▲			14	14	10	14
							11	11	11	10
Grouping	1 d before surgery	POD 1	POD 3	POD 5			12	12	12	11
Group C	12.4	12.4	11.8	12			11	12	10	12
Group P	13.2	58.1	26.8	28.9			11	11	10	10
Group H	12.3	39.1	21.1	20.7		AVG	12.4	12.4	11.8	12
Group D	12.1	37.9	22	21		STD	1.17379	1.42984	1.8738	1.82574
Group L	12.8	40.4	21.6	20.5
						Group P	15	58	28	28
							14	59	26	32
							15	60	30	30
							13	61	25	29
							14	59	24	31
							13	58	30	32
							13	57	27	27
							12	56	28	28
							12	56	24	26
							11	57	26	26
						AVG	13.2	58.1	26.8	28.9
						STD	1.31656	1.66333	2.20101	2.28279
						Group H	12	36	22	20
							13	43	21	21
							12	39	21	21
							13	42	23	21
							13	40	21	22
							15	43	24	23
							11	36	19	19
							12	39	20	21
							11	35	20	20
							11	38	20	19
						AVG	12.3	39.1	21.1	20.7
						STD	1.25167	2.92309	1.52388	1.25167
						Group D	12	36	23	21
							13	39	22	22
							14	42	23	21
							11	38	24	22
							12	39	21	20
							14	37	24	24
							11	35	19	19
							12	41	22	21
							11	35	21	19
							11	37	21	21
						AVG	12.1	37.9	22	21
						STD	1.19722	2.37814	1.56347	1.49071
						Group L	13	42	22	20
							14	39	22	21
							12	43	22	21
							14	44	24	21
							14	38	21	19
							15	38	24	23
							11	37	19	18
							12	42	22	21
							11	39	20	19
							12	42	20	22
						AVG	12.8	40.4	21.6	20.5
						STD	1.39841	2.45855	1.64655	1.50923
Grouping	1 d before surgery	POD 1	POD 3	POD 5		Grouping	1 d before surgery	POD 1	POD 3	POD 5
Group C	3.5±0.71	4±0.82	4±0.94	3.8±0.79		Group C	3.5±0.71	4±0.82	4±0.94	3.8±0.79
Group P	4±0.82	0.9±0.32*▲	1.6±0.7*#▲	1.8±0.42*#▲		Group P	4±0.82	0.9±0.32	1.6±0.7	1.8±0.42
Group H	3.6±0.7	1.7±0.48*▲△	2.6±0.52*#▲△	2.3±0.48*#▲△		Group H	3.6±0.7	1.7±0.48	2.6±0.52	2.3±0.48
Group D	3.8±0.79	1.8±0.42*▲△	2.5±0.53*#▲△	2.6±0.52*#▲△		Group D	3.8±0.79	1.8±0.42	2.5±0.53	2.6±0.52
Group L	4±0.82	1.9±0.32*▲△	2.6±0.52*#▲△	2.8±0.42*#▲△		Group L	4±0.82	1.9±0.32	2.6±0.52	2.8±0.42
						Group C	3	4	4	4
Grouping	1 d before surgery	POD 1	POD 3	POD 5			4	5	5	3
Group C	3.5	4	4	3.8			3	3	3	4
Group P	4	0.9	1.6	1.8			5	4	3	3
Group H	3.6	1.7	2.6	2.3			4	4	5	3
Group D	3.8	1.8	2.5	2.6			4	5	5	5
Group L	4	1.9	2.6	2.8			3	3	3	3
							3	4	3	4
							3	3	5	5
							3	5	4	4
						AVG	3.5	4	4	3.8
						STD	0.707107	0.816497	0.942809	0.788811
						Group P	3	1	1	2
							4	1	1	2
							3	1	2	1
							5	0	3	2
							5	1	2	2
							5	1	2	1
							4	1	1	2
							3	1	2	2
							4	1	1	2
							4	1	1	2
						AVG	4	0.9	1.6	1.8
						STD	0.816497	0.316228	0.699206	0.421637
						Group H	3	2	3	2
							3	2	3	2
							3	1	2	3
							4	2	3	2
							5	2	2	2
							4	1	2	3
							3	2	3	2
							3	2	2	3
							4	2	3	2
							4	1	3	2
						AVG	3.6	1.7	2.6	2.3
						STD	0.699206	0.483046	0.516398	0.483046
						Group D	3	2	2	2
							4	2	3	3
							3	2	2	3
							5	2	3	2
							5	2	2	2
							4	1	2	3
							3	2	3	3
							3	2	2	3
							4	2	3	3
							4	1	3	2
						AVG	3.8	1.8	2.5	2.6
						STD	0.788811	0.421637	0.527046	0.516398
						Group L	3	2	3	3
							4	2	3	3
							4	2	2	3
							4	2	3	2
							6	2	2	3
							4	1	2	3
							3	2	3	3
							4	2	2	3
							4	2	3	3
							4	2	3	2
						AVG	4	1.9	2.6	2.8
						STD	0.816497	0.316228	0.516398	0.421637
